# Supplementary material for: Palmelloid Formation and Cell Aggregation Are Essential Mechanisms for High Light Tolerance in a Natural Strain of Chlamydomonas reinhardtii
Source: Int J Mol Sci. 2023 May 6;24(9):8374. doi: 10.3390/ijms24098374 (PMC10179368; doi:10.3390/ijms24098374)
Supplement: Supplementary file 1 [file ijms-24-08374-s001.zip]

Archive with 1 entries (1 files):
- ijms-2369728-supplementary.pdf
